# Supplementary material for: Causes of Death and Survival in Alcoholic Cirrhosis Patients Undergoing Liver Transplantation: Influence of the Patient’s Clinical Variables and Transplant Outcome Complications
Source: Diagnostics (Basel). 2021 May 27;11(6):968. doi: 10.3390/diagnostics11060968 (PMC8227029; doi:10.3390/diagnostics11060968)
Supplement: Supplementary file 1 [file diagnostics-11-00968-s001.zip]

Archive with 1 entries (1 files):
- diagnostics-1207874-supplementary.pdf
